# Supplementary material for: miR-374b-5p Modulates Melanoma Progression by Targeting VEGFC and Regulating MAPK Signaling in the Tumor Microenvironment
Source: Int J Mol Sci. 2026 Mar 21;27(6):2854. doi: 10.3390/ijms27062854 (PMC13026663; doi:10.3390/ijms27062854)
Supplement: Supplementary file 1 [file ijms-27-02854-s001.zip]

Archive with 1 entries (1 files):
- ijms-4120419-supplementary.pdf
